# Supplementary material for: Mitochondrial and NAD+ metabolism predict recovery from acute kidney injury in a diverse mouse population
Source: JCI Insight. 2023 Feb 8;8(3):e164626. doi: 10.1172/jci.insight.164626 (PMC9977436; doi:10.1172/jci.insight.164626)
Supplement: Supplemental Figure 8 [file jciinsight-8-164626-s216.zip]

Archive with 1 entries (1 files):
- Figure S7.html
